# Supplementary material for: Comparison of pre-processing methods for multiplex bead-based immunoassays
Source: BMC Genomics. 2016 Aug 11;17:601. doi: 10.1186/s12864-016-2888-7 (PMC4982217; doi:10.1186/s12864-016-2888-7)
Supplement: Supplementary file 3 — Supplementary material. Datasets, which support the conclusions of this article. (ZIP 58 kb) [file 12864_2016_2888_MOESM3_ESM.zip]

Archive with 6 entries (5 files):
- README
- __MACOSX/
- __MACOSX/._README
- supplementary_material_S1.csv
- supplementary_material_S2.csv
- supplementary_material_S3.csv
