# Supplementary material for: Comparison of pre-processing methods for multiplex bead-based immunoassays
Source: BMC Genomics. 2016 Aug 11;17:601. doi: 10.1186/s12864-016-2888-7 (PMC4982217; doi:10.1186/s12864-016-2888-7)
Supplement: Supplementary file 3 — Supplementary material. Datasets, which support the conclusions of this article. (ZIP 58 kb) [file 12864_2016_2888_MOESM3_ESM.zip › README]

Supplement for: „Comparison of Pre-processing Methods for Multiplex Bead-Based Immunoassays“
Tanja K. Rausch, Arne Schillert, Andreas Ziegler, Angelika Lueking, Hans-Dieter Zucht, Peter Schulz-Knappe

Part 5: Datasets, which support the conclusions of this article

Content and description:

Supplementary Material S1: Raw data – patient data. 42 patients, three groups (0: control, 1: case, 2: case), 384 proteins.
Supplementary Material S2: Raw data – pool serum. 12 measurements, 384 proteins.
Supplementary Material S3: Raw data – reference serum. 12 measurements, 384 proteins.
