# Supplementary material for: Comparison of pre-processing methods for multiplex bead-based immunoassays
Source: BMC Genomics. 2016 Aug 11;17:601. doi: 10.1186/s12864-016-2888-7 (PMC4982217; doi:10.1186/s12864-016-2888-7)
Supplement: Supplementary file 3 — Supplementary material. Datasets, which support the conclusions of this article. (ZIP 58 kb) [file 12864_2016_2888_MOESM3_ESM.zip › supplementary_material_S1.csv]

	Sample.ID	Group	BBA00.021_1043142977	BBA00.022_1043141350	BBA00.023_1043136645	BBA00.024_1043144034	BBA00.025_1043143556	BBA00.026_1043142787	BBA00.027_1043138757	BBA00.028_1043142600	BBA00.029_1043142982	BBA00.030_1043137804	BBA00.031_1043136646	BBA00.032_1043143271	BBA00.033_1043143559	BBA00.034_1043142788	BBA00.035_1043138758	BBA00.036_1043143937	BBA00.037_1043142987	BBA00.038_1043141352	BBA00.039_1043136647	BBA00.040_1043143366	BBA00.041_1043143560	BBA00.042_1043142792	BBA00.043_1043138759	BBA00.044_1043136937	BBA00.045_1043143844	BBA00.046_1043141354	BBA00.047_1043136648	BBA00.048_1043143369	BBA00.049_1043143564	BBA00.050_1043142793	BBA00.051_1043138762	BBA00.052_1043143940	BBA00.053_1043143845	BBA00.054_1043141355	BBA00.055_1043144524	BBA00.056_1043144106	BBA00.057_1043140866	BBA00.058_1043142795	BBA00.059_1043138765	BBA00.060_1043135300	BBA00.061_1043143846	BBA00.062_1043141356	BBA00.063_1043144518	BBA00.064_1043144228	BBA00.065_1043140868	BBA00.066_1043142796	BBA00.067_1043141441
1	1	1	1121.5	1022	74	148	131.5	832	136.5	83	196	246.5	66.5	163	137	70.5	112.5	4950	121	132.5	605	53	62	56	517	219	231.5	531	100	1339.5	54	108	84	97	322	291.5	280	234	40	76	2832.5	130	199	10151.5	189	248	234	35	76
2	2	1	108	437.5	117	139	167	87.5	209	96	200.5	1086	62.5	683	158	72.5	730	879.5	101	243	52	44	64	51	1401	556	665.5	564	80.5	2668	58	78.5	88.5	98.5	255.5	188	96	312	112	70	298	712	3119	350	412	375.5	270	66.5	86
3	3	1	169	290	53	72	84.5	74	159	79.5	3023	118	55.5	117	95	78	375	239	150	100	36	39	54	41	897	159.5	202	183.5	46	2596	33	117.5	86	73	103	84	73.5	154	28	40	381	454	791	11385	99	87	119	35	58
4	4	1	422.5	646.5	147.5	116	277.5	187	379	178	193	270	51	108	296	63	305	2166	401	502	86	54	62	164	6661	154	205	192	61	6697	53	129.5	93	137.5	132	112	117	149.5	61	54	351	1700	583	485	240	133	133	95	63
5	5	1	150	2357	179	136.5	177	7198	179	134.5	178	174	50	159	221	75	141	290	172	325	59	56	98	81	867	433	378	441.5	79.5	324.5	66	100.5	139	129	185.5	216	14524	330	81	144.5	645	389	12581	867	313	273	789.5	60	118
6	6	2	139.5	2293	54.5	100.5	101	118	1116	87	671	137	21	106	126	50	4144	197	878.5	639	54	26	46	48	738	214.5	235	353.5	59	1564.5	32	59	51	128	168	128	1152	222.5	28	106.5	95	6973.5	1350.5	236	130	2424	167	34	71
7	7	0	110	487	39	60	48	160	210	80.5	253	112	42.5	96.5	65	39	3692.5	2091.5	823	88	36	49.5	31	37	551	173	363	299	136	160	27.5	40	37.5	59	137	97	142.5	124	31	29	11053.5	209	1526	3682	793	57	479	38	42
8	8	2	169	1514	35	275	77	94.5	3672.5	238.5	526	98	28	97	792	76.5	2674	285	168	930.5	63.5	28	59	134	935	104	252	203	46	1101	38	119	61	100	142	95	395	171	70	53	180	479	1025	91	72	98	141	23	230
9	9	0	85	189	37	53	58	26	217.5	44	87	2809.5	29.5	74	304.5	31	2555	420.5	259	234	27	17	30	24	1863	497	171	236	40	597	23	355	367	61.5	99.5	115	427	1628	45	39	758	1598	1264.5	377	165	7567	91.5	2140	36
10	10	2	222	112.5	40	21	21	12	665	18	44	29	17	27	19.5	15.5	1975.5	126	44	14	9	17	13	13	96	54.5	72	45	10	1451	15	16	15	37.5	32.5	18.5	36.5	29	10	58	29	33	2206	65.5	23	17	24	9	15
11	11	0	278.5	598	300	359.5	364	147	1333.5	207	337	756	102	217	194.5	186	3634.5	436	146	268	159.5	119	223	136	371	919.5	369	261	325.5	1135	237.5	348	510	173	161	205	207	502	140	270	299	477	1677	254	188	193	743.5	110	239
12	12	1	92	180	47.5	73	67	45	231	84	172	1596.5	38.5	79.5	124	173	259	340.5	87	74	29	34	41	45.5	373	235	172	187	55	4694	60	197	89.5	61	224	91	100.5	157	21	52	1086.5	1047	5132	1681.5	503	72	74	124.5	41
13	13	1	2654.5	1393	38	393.5	44	41	125	795.5	426.5	77	38	88	480	37	260.5	306	481	80	41	74	30	201	394	1450	214	146	40	39577	26	50.5	48	48	208	85.5	82	103.5	127	42	228	526	898.5	5344	101	121	69	40	31
14	14	1	73	778	57	78	110	65	200	60	280.5	133.5	39.5	94	84.5	67.5	183	357	83	270.5	35	45.5	54	51	11516	270	189	210	144	39232	62	47	50	95.5	140	109	82	213	26	49	205	1298	739	10549.5	274	135.5	146	29	68
15	15	1	99	161	62	123	98	168	291	151	354.5	182	50	346.5	717	62	1772.5	372	282	316.5	70	104	52.5	59	871.5	400	781	555	123	19754.5	57	151.5	207	509	488	170	77	401	32	64	7966.5	392	3279	5202	234	241	249.5	298	374
16	16	1	775	917	88	458	477	286	396.5	202.5	258.5	489.5	44	529	366.5	350	668	524	2279	706	171	55.5	262.5	88	1999	1136.5	591	3103	2747.5	6637	258	221.5	292	214	1082	624	15838	669	41	283	918	1350	6268	793.5	901	517.5	1331.5	50.5	293
17	17	0	128	390	374	99	471	78	1083	70	8672	236	28.5	119	95	56	2359	22527	1521	259	50	30	41.5	1377.5	1388.5	932	224	411.5	882	6037.5	45	76	65	85	231	197	548	272	28	285	18718.5	367	5173	9551.5	184	97	197.5	86	55
18	18	2	54.5	776	89	66	47	66	137.5	78	108.5	120	18.5	81	88	46	434	1458	812	79	24	20	29	41	629	131	156	199	45.5	266.5	23	44.5	44	44	125.5	88.5	56	101	187.5	31	496	1049	20548	111	86	199.5	119	114	45.5
19	19	0	138.5	657	49	92	122	290.5	797	94	176	417	26	432	96	83	439	781.5	1182	141	272	96	57	41	791.5	229	257	543	310	2403.5	39	72.5	66	99	285	172	66	221	95	92	557	2409	16804	16412.5	228	103	234	786	55
20	20	2	69	814.5	60.5	45	39	21	283.5	120.5	366	78	16.5	60.5	102.5	33	528	462.5	65	132	20	20.5	27	24	94.5	100	293.5	110	24	31869	17	202	413	117	77.5	50	85	69	25	29	520	202	6081	1615	48	60	82	19	31
21	21	0	259	188	222	282.5	349	100.5	635	246	359	691.5	48	354.5	512.5	123	2090	1364	290	1409	102	68.5	118	146.5	1717	1160	1595	1758	148	1003	106.5	249	263.5	189	651.5	443	159.5	713	76	120	14687.5	4354	2832	540.5	751	830	628	50	144
22	22	2	553	161	107	114.5	125	77	336	103	142	174	100	160	171	105	169	789	89.5	100	82	98.5	94.5	83	2741	148	188	255	76	7921	931	269	186.5	88	436	143	90	257.5	70	91	483	6225	943	190	338.5	134	149.5	47.5	169
23	23	1	140.5	265.5	79.5	104	107	57	158	119	513.5	398.5	48	90	171	76	156.5	1546	251.5	136.5	38	42	64	155	931.5	1084	901	231.5	50	23088	51	132.5	1525.5	148.5	187	97	332	143	39	58	4191	183	1589	551	2916	142.5	213	261.5	86.5
24	24	1	113	3028.5	90	129	170	1698.5	256	96.5	244	159	52	153	347	134.5	175	556.5	1077.5	165	71	48.5	68	54	901	824	425	401	94	37615	79	209.5	194.5	129	198	203	111	406.5	34	79	3799	253	1956	818	241.5	232	776	24	89.5
25	25	1	150	2005	107	282.5	280.5	100	310	189	192	365.5	44	285	396	138	1101	654	246.5	459	127	58	118	92.5	2827	378	545.5	1365	117	8618	142	151.5	144.5	138	669	381	214	324	54	120	2326.5	4391	36927	363	323.5	404	3039	46	135
26	26	1	226.5	2545	180.5	446	372	160	380	417	414	741.5	45	367	1822	166	340	476	323	321	102	60	115	154	1139	762	1210.5	1227.5	173	976.5	105	182	214	179	642	596	345.5	462	72	165	11886	3434	15009	396	1036	813	581	432	153
27	27	0	52	683	41	72.5	110.5	69	131	55	65	159	25	5042.5	87	303.5	236.5	31005	293	126	36	31	63	854	6236	839	199	364	370.5	27035	100.5	104	52	52	174	114	57	134	23	68	1726	5263	614	219	104	834	621	368	53
28	28	2	112	187	69.5	80.5	127	59	678	106	517	135.5	49	119	118	65	676.5	501.5	351	137.5	53	85	61	44	284.5	151	215	280	107	4207.5	121.5	124	118	55	136	113.5	176	154	43	57	3913	3437.5	841	156	172	713	161	30	68.5
29	29	2	68	171.5	57	106	93	62	265	66	92	127.5	34	111	95	62	187	269	76	111	53	33	75	41	4040	221.5	158	496	105.5	181	53	83	75	85.5	258	136	857	228	25	73	63	13754	611	106	133	110	199	24	63
30	30	0	1137	330	879	1776.5	1700.5	1449.5	803.5	1176	1183	2290.5	125	1833	3341	735.5	867	32061	1164	2173	781	337.5	621	628	1877	3020	4657	9113.5	637	595	505.5	1112.5	1150	938	4435.5	3207.5	1953	2080	407	775	765	2307	1475	2140	3270	5323	3622	285.5	721
31	31	0	495	239	180	157	196	68	215	124	5866	192.5	59	217.5	215	157	234	871	450	206	53	61	84	69	500	508	583	392	83.5	2055.5	75	89	108	117	213	266	133	290	59	102.5	510.5	243.5	5381.5	230	274	511	195	61.5	101
32	32	2	1465	4319.5	699	1220	1131	965.5	2850	831	3401	3161	207	1069	1693	540	6115	13275.5	3805	2320	437	244	440	619	4364	3610	3762	2147	1035	41172	487	785	828.5	610	1497.5	1034	12165	2277	436	517	9055	8062	11354.5	4746	2133.5	2297.5	2855	1961	954
33	33	0	1020	508	96	179.5	171.5	74	296.5	105	191	216	38	214	292.5	91	2709	404	102.5	180	56	38	88	329	756	406	476.5	683.5	129	996	51	92	99.5	144	339	234.5	622	271.5	37	71.5	2352.5	2645	3037	368	301.5	335	245	44	81
34	34	2	1700	2821.5	34	34	45	27	129.5	36.5	36	93	27	44.5	46	29	329	907	218	37	135.5	23.5	26	23	171	102	69	137.5	29	18707	18	32	25	1179	1088.5	41	500	65	15	21	53	146.5	120	223	487	66.5	80.5	49	69.5
35	35	0	41	228	94	50	107	61	132	228.5	85	234.5	33	256	75	95	121	966.5	188.5	71	31.5	34	44	28	337	163	148	274	90	5334	85.5	64	68	63	113	69	37	166	15	50	296	638	13992	434	105	69	789.5	17	69
36	36	2	44	58	34	48	38	473	56	146	47	124	47	42	44	32	773.5	90	77	72	25	109.5	28	27	424	298.5	97	73.5	37	317	22	36	46	37.5	705	42	101	62.5	28	36	101	120.5	71	73	319	63	44	24	34
37	37	0	217	878	57	163	113	47	2198	144	176	277	48.5	251	220.5	76	12999	12775	198	171	161.5	48	69.5	750	334	182.5	238	502.5	48.5	427	43	64	58	67	258	192	89	167	645	79	393	960.5	394	221.5	147	197	201.5	252.5	74.5
38	38	2	151	406.5	49	332.5	73	49	1810.5	372	377.5	275	65	79	531	69	286	297	1795	791	94	137.5	44.5	161.5	450	211	290	130	49	3568	54	45	72	72.5	156	339	81.5	102	236	65	76	658.5	440.5	120	128	88	99	33	75
39	39	1	29	131	35.5	79.5	36	22	83	42	45	778	17.5	43.5	40	28.5	198.5	1360.5	126	44	14	13	23	26	574	98	83.5	167	24	1969.5	17	26.5	24	31	85	47	51	82	58	18	71	62	307	110	120	43	71	84	36.5
40	40	1	207	195	36	268	60	107.5	146.5	188	776	122	24.5	84	517.5	30	2244.5	302	507	75	28	34	32	156	282.5	313	260.5	252	48	541	30	57	57	42	165	97.5	117	114	33	34	3059	4840	249	211	478.5	519	155	268	39
41	41	1	62	230	78	89.5	79	44	146	62	207.5	213.5	21	253	379	43	377	540	76	75.5	29	34	39.5	40	818	232	215	225	48	8531	34	93.5	75.5	147.5	128	116	45	186	28	41	147	475.5	519	178	122	82	191	29	54
42	42	1	46	3029.5	242.5	57	82.5	42	3802	85	74.5	107	55.5	69.5	62	30	138	201	720.5	75	22	56.5	32	29	779	222	750	313	36	271	64	44.5	47.5	64	115	91	37	188.5	18	39.5	192.5	29	291.5	95	127.5	108	120	19	207.5
[truncated: 337 more columns]
