# Supplementary material for: Comparison of pre-processing methods for multiplex bead-based immunoassays
Source: BMC Genomics. 2016 Aug 11;17:601. doi: 10.1186/s12864-016-2888-7 (PMC4982217; doi:10.1186/s12864-016-2888-7)
Supplement: Supplementary file 3 — Supplementary material. Datasets, which support the conclusions of this article. (ZIP 58 kb) [file 12864_2016_2888_MOESM3_ESM.zip › supplementary_material_S2.csv]

	ID	Sample.Type	BBA00.021_1043142977	BBA00.022_1043141350	BBA00.023_1043136645	BBA00.024_1043144034	BBA00.025_1043143556	BBA00.026_1043142787	BBA00.027_1043138757	BBA00.028_1043142600	BBA00.029_1043142982	BBA00.030_1043137804	BBA00.031_1043136646	BBA00.032_1043143271	BBA00.033_1043143559	BBA00.034_1043142788	BBA00.035_1043138758	BBA00.036_1043143937	BBA00.037_1043142987	BBA00.038_1043141352	BBA00.039_1043136647	BBA00.040_1043143366	BBA00.041_1043143560	BBA00.042_1043142792	BBA00.043_1043138759	BBA00.044_1043136937	BBA00.045_1043143844	BBA00.046_1043141354	BBA00.047_1043136648	BBA00.048_1043143369	BBA00.049_1043143564	BBA00.050_1043142793	BBA00.051_1043138762	BBA00.052_1043143940	BBA00.053_1043143845	BBA00.054_1043141355	BBA00.055_1043144524	BBA00.056_1043144106	BBA00.057_1043140866	BBA00.058_1043142795	BBA00.059_1043138765	BBA00.060_1043135300	BBA00.061_1043143846	BBA00.062_1043141356	BBA00.063_1043144518	BBA00.064_1043144228	BBA00.065_1043140868	BBA00.066_1043142796	BBA00.067_1043141441
1	1	Pool	135	1440.5	51.5	96.5	82	75.5	269	72	605	657	51	144	131	118	785	476	296	447	32	39.5	43	208	550	237.5	213	552.5	710.5	25314	50	162	181	59	172.5	111	3988.5	204	27	59	7808.5	1524	9544	1158.5	173	1031	158	46	64
2	2	Pool	141	1474	51	85.5	88	77	260	73.5	623	680	65	162	138	126	923.5	422	314.5	464	36	40	50	206	542	266	215	537	696	25406	56	171	183	70	173	116	4163	193	27	57	8140.5	1551.5	9640	1391	180.5	1040	174	49	66
3	3	Pool	137	1403.5	51	84	85	71	256	72	636	610.5	52	152	136.5	120.5	714	511.5	308	474.5	37	39	44.5	223	523	261.5	208	531	715	24740	53	162	178	75	173	105.5	3938	171	26	58	7958	1734	9322.5	1278	164.5	1020.5	167.5	44	66.5
4	4	Pool	158.5	1490	53	84	91	76	546	68	637	783	60.5	158	138	127	944.5	567.5	336	487	35	36.5	51	211.5	504	197.5	187.5	383	847	25934	51	176.5	188.5	72	162	98.5	4302	139	24.5	59	8758	2241	10553	1310	177	985	155.5	46	65
5	5	Pool	119	1429	47	81	85	69	198	61	572	657.5	55	133	119	110	927	417	299	439.5	33	39	42.5	170	339	184	182	365	705.5	24534	53	155.5	172	60	150	91.5	3808	136	25	49	8344	2265	9645	1153	145	918.5	134	44	65
6	6	Pool	128	1422	52	87.5	81	75.5	199	65	624	718	49.5	137	137	120	899	425	344	457	32.5	41	49	202	352	193.5	183.5	368.5	747	24338.5	54	156	176	69	144	101	4293.5	133	25	52	8527.5	1322	10555	1501	160	942.5	140	48	67
7	7	Pool	136	867	49	86	84	78	287.5	76	608	705.5	53	136	147	97.5	799.5	436.5	325	411	30	40	41	191	460.5	270	215	454	593	20640	48	139	172	72	187.5	117	3677	201	23	50	7624	1432	8964.5	1382	189	1053	170.5	44	61
8	8	Pool	122	829.5	43	78	80	72.5	255	68	535.5	646	46.5	126.5	129	76	777	425.5	299	380	32	33	36	215.5	428	292	223	415	482	19500.5	40	126	154	59	177	109	3307.5	195	20.5	46	6850	1651	8195	1182	168.5	1142	158	40	58
9	9	Pool	114	741	40	77	67	67	268.5	56	563	603	46	114	130.5	77	660	358.5	274	349.5	29	29	39	170	373	228	196	383	454	19397	39	124	143	52	168	110	3333	179	20	45	6849	1356	8310	1192	160	856	145	37	50
10	10	Pool	129	1137.5	52	92	83	80	266	69.5	625	717	60	134.5	145	101	1002	518	325	462	29.5	36.5	46	253	517	276	222	536	690	21249.5	48	131	144	61	187	114	3619	192.5	24	56	7205	1792	8358	1306	179.5	867	176	39.5	72
11	11	Pool	136	1053	50	84	89.5	86	267	74	626	701	62	146	154	96	824	490	371	457	31	40.5	45	259	503.5	286	220	508	719.5	21008	47	130	154	67	182	107.5	3618.5	194	22	54	7260	1793.5	8813	1377	186.5	913	169	40	67.5
12	12	Pool	142	943.5	52	81.5	87	84	297	76	650	761.5	53	143	160	97	894	464.5	342	476	35	42	46	273	482.5	288	238	491.5	686.5	20134	49	127	160	75	184	126	3550	200	25	56	7238	1521	9071.5	1479	183	911	167	40	70
[truncated: 337 more columns]
