# Supplementary material for: Comparison of pre-processing methods for multiplex bead-based immunoassays
Source: BMC Genomics. 2016 Aug 11;17:601. doi: 10.1186/s12864-016-2888-7 (PMC4982217; doi:10.1186/s12864-016-2888-7)
Supplement: Supplementary file 3 — Supplementary material. Datasets, which support the conclusions of this article. (ZIP 58 kb) [file 12864_2016_2888_MOESM3_ESM.zip › supplementary_material_S3.csv]

	ID	Sample.Type	BBA00.021_1043142977	BBA00.022_1043141350	BBA00.023_1043136645	BBA00.024_1043144034	BBA00.025_1043143556	BBA00.026_1043142787	BBA00.027_1043138757	BBA00.028_1043142600	BBA00.029_1043142982	BBA00.030_1043137804	BBA00.031_1043136646	BBA00.032_1043143271	BBA00.033_1043143559	BBA00.034_1043142788	BBA00.035_1043138758	BBA00.036_1043143937	BBA00.037_1043142987	BBA00.038_1043141352	BBA00.039_1043136647	BBA00.040_1043143366	BBA00.041_1043143560	BBA00.042_1043142792	BBA00.043_1043138759	BBA00.044_1043136937	BBA00.045_1043143844	BBA00.046_1043141354	BBA00.047_1043136648	BBA00.048_1043143369	BBA00.049_1043143564	BBA00.050_1043142793	BBA00.051_1043138762	BBA00.052_1043143940	BBA00.053_1043143845	BBA00.054_1043141355	BBA00.055_1043144524	BBA00.056_1043144106	BBA00.057_1043140866	BBA00.058_1043142795	BBA00.059_1043138765	BBA00.060_1043135300	BBA00.061_1043143846	BBA00.062_1043141356	BBA00.063_1043144518	BBA00.064_1043144228	BBA00.065_1043140868	BBA00.066_1043142796	BBA00.067_1043141441
1	1	Serum	124	1054	81	126.5	114	89	223	95	918	388	42	181.5	204	107	979.5	953.5	333	294	50	48.5	55	107	551	311	254	1076	322.5	18090.5	58.5	107	169	94	528	186	1829.5	219.5	119	78.5	3690	2168	10634.5	2963.5	228.5	485	259.5	40	98
2	2	Serum	128	995	76	125	123	90	229	103	885	417	42	184	209.5	109	1056	1032	330	301.5	55.5	37	57	108	508	263.5	264.5	1723	307	17156	63	107	169.5	104	535.5	191.5	1760	257	130	81.5	3747	1918.5	10731	3018	239	523.5	283	40	95
3	3	Serum	108	978.5	75	124	102	81.5	210.5	90	858	383	41.5	164	182	91.5	949	814	320	279.5	48	47	52	106	518	250	235	940	298	16949	56	97	151	87	440.5	184	1694.5	203	115	70	3381.5	2060	10245	2822.5	216	453.5	236.5	35	85
4	4	Serum	120.5	1060	79	124	117.5	91	198	94	933	411	41	171	195	106	1194	1150	345	285.5	56.5	44	59	97.5	468	236	229	1031	353	18360	61	102	174	107.5	477	186.5	1854	170.5	112	80	4099	1828.5	11388.5	3211	217	458	219	40	102
5	5	Serum	115.5	976	77	126	112	90	194.5	96	935	391.5	43	168	195	95	1099	1125	336	282	57	48	59	102	451.5	231.5	231	1041	320	17532	61	102.5	171	106	448	180	1870.5	174	110.5	80	3900	2049	11672	2953	207.5	443	218	36	93
6	6	Serum	118	1016	78	134.5	108.5	89	208	97	924.5	392	38	170	200	101	1088.5	1087	359	282	59	44	59	97	460	257	217.5	993	340	18037.5	58	105.5	170.5	103	419	183	1799	168	111	80	4048	2327	11583.5	3264	213	452	225	39	101
7	7	Serum	120	777	76	128.5	113	94.5	281	100.5	979	441.5	35	186.5	230.5	94.5	1103	815.5	357	293	46	46	50	109	512	316	284	845	311	16489.5	57	93	177	106	487	205.5	1831	223	108	80	3728	1905	10455	3748	244	542	257	38	100
8	8	Serum	132.5	850	80	150	124	99	306	110	992	464.5	39.5	193	230	101	1138	867	358	331	50	50	55.5	118	590	332	321	1111	324	16533.5	61	112	186	104	531	216.5	1929	235	119	84	3865	2378.5	10852	3699	275	581	294.5	42	102
9	9	Serum	115	557	74	122	92	80	266.5	92	968	415	31.5	138	199.5	75	939	654.5	302	252	40	37	49	89	442	273	260	699	270.5	14870	46	88	159	84	475.5	169	1596	212	87.5	69	3494.5	1979	9932.5	3442	201.5	466.5	221	36	82
10	10	Serum	119	795.5	77	132	117	87	223.5	88	773.5	382	38.5	178.5	191	90	911.5	779	301	279.5	51	43.5	54	107	509	264	267	1402.5	282	14935.5	58	80	169	84	648	197	1387	200.5	111	74	3182	1635.5	9877	2870	234	421	291	33	88
11	11	Serum	134	932	94	162.5	142.5	104	266	109	1025	486	45.5	210	248	107.5	1159	954	376	355	60	45	66	139	586	384	318.5	1635	356	16223.5	68	104	214	100	785	265.5	1774	248	149	90	3773.5	1752.5	10774.5	3346	288	548	356	40	110
12	12	Serum	134	847.5	83	160.5	145	103	272	102.5	956	470	51	218.5	234	103.5	1075	892	381.5	327.5	56	56	62	128	558	354	315	1540.5	356	15812	63	92	204	84.5	703	264.5	1555.5	246.5	134	94	3643.5	1976	10493	3258.5	274	522.5	350	37.5	106.5
[truncated: 337 more columns]
